# Supplementary material for: Inhibition of RhoA and Cdc42 by miR-133a Modulates Retinoic Acid Signalling during Early Development of Posterior Cardiac Tube Segment
Source: Int J Mol Sci. 2022 Apr 10;23(8):4179. doi: 10.3390/ijms23084179 (PMC9025022; doi:10.3390/ijms23084179)
Supplement: Supplementary file 1 [file ijms-23-04179-s001.zip]

Archive with 1 entries (1 files):
- ijms-1656258-supplementary.pdf
